# Supplementary material for: Estradiol Triggers Cerebellar MLI-PC LTP via ERβ/Protein Kinase C Signaling Cascades in Mice In Vivo
Source: Int J Mol Sci. 2025 Oct 14;26(20):9973. doi: 10.3390/ijms26209973 (PMC12562853; doi:10.3390/ijms26209973)
Supplement: Supplementary file 1 [file ijms-26-09973-s001.zip]

Archive with 1 entries (1 files):
- ijms-3883325-supplementary.pdf
